# Supplementary material for: Biological impact of lead from halide perovskites reveals the risk of introducing a safe threshold
Source: Nat Commun. 2020 Jan 21;11:310. doi: 10.1038/s41467-019-13910-y (PMC6974608; doi:10.1038/s41467-019-13910-y)
Supplement: Supplementary file 3 — Source Data [file 41467_2019_13910_MOESM3_ESM.xlsx]

## Sheet: Figure 1a
Figure 1a
	Mine production of lead (Public data)
	Country	Production (kilo tons)
	Bosnia&Herzegovina	7
	Bulgaria	23
	Greece	12
	Ireland, Republic of	17
	Macedonia	40
	Poland	73
	Russia	202
	Sweden	71
	Morocco	38
	South Afria	48
	Canada	14
	Mexico	243
	USA	302
	Bolivia	111
	Peru	306
	China	2300
	India	172
	Korea, Repubulic of	112
	Australia	459
	World total	4900
	Brown, T. et al. World mineral production 2013-17. (British Geological Survey, 2019)

## Sheet: Figure 2a, b, c
Figure 2 a, b, c
	X =(Pb2+ added) (mg/kg)	Roots (mg/kg)				Stems (mg/kg)				Leaves (mg/kg)
		PbI2		PbI2+MAI		PbI2		PbI2+MAI		PbI2		PbI2+MAI
		Mean	All	Mean	All	Mean	All	Mean	All	Mean	All	Mean	All
	0			11.99	9.32			3.36	2.84			7.97	7.5
					11.49				3.88				8.44
					11.56
	5	22.44	22.61	26.85	26.92	2.72	2.49	4.69	5.51	5.97	6.65	9.97	10.76
			19.84		24.86		2.66		4.43		6.14		10.34
			24.90		28.77		3.03		4.13		5.13		8.82
	35			130.39	119.51	10.53		4.69	6.73
					141.87				13.61
					129.54				11.26
		All the data were certificated by CCIC-FUJIAN MINERALS INSOERCTION&TESTING CO. LTD.

## Sheet: Figure 2d
Figure 2d
		x 5ppm	x 35ppm
	Data	2.97	3.38

## Sheet: Figure 3a,b,c
Figure 3 a, b, c
		X= Sn2+ added (mg/kg)	Roots (mg/kg)				Stems (mg/kg)				Leaves (mg/kg)
			SnI2		SnI2+MAI		SnI2		SnI2+MAI		SnI2		SnI2+MAI
			Mean	All	Mean	All	Mean	All	Mean	All	Mean	All	Mean	All
		0			4.1	4.071			2.4	<1.6			<1.6	<1.6
						<1.6				<1.6				<1.6
						<1.6				<1.6				<1.6
						<1.6				2.07083				<1.6
						<1.6				2.79506				<1.6
		5			6.5	<1.6			3.6	3.38403			2.5	<1.6
						3.28156				4.51415				1.60875
						10.0812				2.9459				3.49537
						2.88733				<1.6				<1.6
						9.61083				2.41964				<1.6
		35	12.1	11.2452	17.3	9.01793	5.4	4.41902	4.5	3.83245	2.9	2.78084	3.7	4.80811
				11.6431		30.7856		5.25896		8.06909		3.08761		3.70392
				17.9445		13.3609		7.74003		2.54795		3.45578		4.40033
				9.94656		25.5031		7.53284		4.28796		/		2.85739
				9.53906		7.83263		2.10742		1.78314		2.31949		2.55589
			All the data were certificated by CCIC-FUJIAN MINERALS INSOERCTION&TESTING CO. LTD.

## Sheet: Figure 3d
Figure 3d
		x 5ppm	x 35ppm
	Data	0.42	0.38

## Sheet: SI Table S1 
SI:Table S1
		Sample	1	2	3	4	5	Mean
		concentration (mg/kg)	37.7	38.3	35.2	32.2	38.1	36.3
			All the data were certificated by CCIC-FUJIAN MINERALS INSOERCTION&TESTING CO. LTD.

## Sheet: SI Table S2
SI: Table S2
	Country	China	Australia	Canada	France	Germany	Japan	Nertherlands	UK	USA
	Values	250	100	140	400	400	150	530	450	400
	(ppm)
	All the data were certificated by CCIC-FUJIAN MINERALS INSOERCTION&TESTING CO. LTD.

## Sheet: SI Table S3
SI Table S3
			Sample	1	2	3	4	5	Mean
			concentration	40.8	40.1	41.3	39.1	41.9	40.6
			(mg/kg)
			All the data were certificated by CCIC-FUJIAN MINERALS INSOERCTION&TESTING CO. LTD.

## Sheet: SI Table S4
SI Table S4
			Sample	1	2	3	4	5	Mean
			roots	1.8	0.4	0.3	0.9	2	1.1
			(mg/kg)
			stems	1	0.9	1.7	/	0.5	0.5
			(mg/kg)
			Leaves	0.7	0.4	0.2	0.4	0.4	0.4
			(mg/kg)
			All the data were certificated by CCIC-FUJIAN MINERALS INSOERCTION&TESTING CO. LTD.

## Sheet: SI Table S5
SI Table S5
		Sample	1	2	3	4	5	Mean
		roots	<1.6	<1.6	<1.6	<1.6	<1.6	<1.6
		(mg/kg)
		stems	1.6	<1.6	<1.6	<1.6	<1.6	<1.6
		(mg/kg)
		Leaves	<1.6	<1.6	<1.6	<1.6	<1.6	<1.6
		(mg/kg)
		All the data were certificated by CCIC-FUJIAN MINERALS INSOERCTION&TESTING CO. LTD.

[truncated: 9 more sheets: SI Table S6, SI Table S7, SI Table S8, SI Table S9, SI Table S10, SI Table S11, SI Figure S7a, SI Figure S7b, Sheet10]
